# Supplementary material for: Circular Rep-Encoding Single-Stranded DNA Sequences in Milk from Water Buffaloes (Bubalus arnee f. bubalis)
Source: Viruses. 2021 Jun 7;13(6):1088. doi: 10.3390/v13061088 (PMC8228113; doi:10.3390/v13061088)
Supplement: Supplementary file 1 [file viruses-13-01088-s001.zip]

Archive with 7 entries (7 files):
- viruses-1227574-supplementary/Figure S1.pdf
- viruses-1227574-supplementary/Table S1.xlsx
- viruses-1227574-supplementary/Table S2.xlsx
- viruses-1227574-supplementary/Table S3.xlsx
- viruses-1227574-supplementary/Table S4.xlsx
- viruses-1227574-supplementary/Table S5.xlsx
- viruses-1227574-supplementary/Table S6.xlsx
