# Supplementary material for: Circular Rep-Encoding Single-Stranded DNA Sequences in Milk from Water Buffaloes (Bubalus arnee f. bubalis)
Source: Viruses. 2021 Jun 7;13(6):1088. doi: 10.3390/v13061088 (PMC8228113; doi:10.3390/v13061088)
Supplement: Supplementary file 1 [file viruses-13-01088-s001.zip › viruses-1227574-supplementary/Table S1.xlsx]

## Sheet: Tabelle1
Information on the primer-sets applied in the PCR-screening for the amplification of Sphinx-like sequences. Wobble bases are indicated according the universal code: R = A/G, Y = C/T, M = A/C, K = G/T, S = C/G, W = A/T, B = C/G/T, D = A/G/T, H = A/C/T, V = A/C/G, and N = A/C/G/T. The annealing temperature was 55 °C and the PCR comprised 35 cycles. bp = base pairs. * = this study
Amplicon name	Primer-set*	Amplicon length in bp	For (F) Rev (R)	Sequence 5'-3'	Sphinx-type
S1A	S1F + S1.1R + S1.2R	233	S1F	AGATAACGCCCTAATGAACGCT	Sphinx 1.76
			S1.1.R	TCGTCCACGTTCTCGCTTTT
			S1.2R	TCGTCCACGCTCACGTTTTT
S1B	S1F + S1.3R + S1.4R	314	S1F	AGATAACGCCCTAATGAACGCT
			S1.3R	AACGGTTGCTGTATCGTCCA
			S1.4R	AACTGTTGCCGTTTCATCAA
S1C	S1F + S1.5R + S1.6R	339	S1F	AGATAACGCCCTAATGAACGCT
			S1.5R	CAACCGCAGGGGCAAAAATAA
			S1.6R	CAACCGCAGGGGCAAATATTA
S2A	S2F + S2.1R + S2.2R	346	S2F	AACGCCCTAATGAACGCTAGTT
			S2.1R	AATCAGAGGAACAACCGCAGG
			S2.2R	AATCARWGGAACAACCGCAGG
S3A	S3F + S1.3R + S1.4R	308	S3F	CGCCCTAATGAACGCTAGTT
			S1.3R	AACGGTTGCTGTATCGTCCA
			S1.4R	AACTGTTGCCGTTTCATCAA
S3B	S3F + S3.1R + S3.2R	454	S3F	CGCCCTAATGAACGCTAGTT
			S3.1R	CCTGTGCTACGCCAACAAAT
			S3.2R	CCTGTTGTTCTCCAGCAGAT
S4A	S4F + S4.1R + S4.2R	351	S4F	GAAGCGAGAGAAACAGGCAAAG
			S4.1R	CGAACAGCATAAGCACTCGATA
			S4.2R	CGRACAGCATADGCACTCGATA
S5A	S5.1F + S5.2F + S5.1R + S5.2R	334	S5.1F	GGSAAAGGGATTAATGCMAATGATC
			S5.2F	GGSAAAGGAATTAATGCAAATGAC
			S5.1R	TAAGCGAATKGCATAAGCRC
			S5.2R	TAGACGGACGGCATAGGCAC
S6A	S6F + S6R	310	S6F	TTGGCGWASTACAGGYAAA
			S6R	TWGCGAATAAATGMCGTTGAG
S7A	S7F + S7.1R + S7.2R + S7.3R	152	S7F	ARTGGCATCCGCATATYCAT	Sphinx 2.36
			S7.1R	CAGCTTTGCTATAGCCGTGT
			S7.2R	CAGCCTTTGCATATCCGTGT
			S7.3R	CCGCTTTGCTATAACCGTAA
