# Supplementary material for: Circular Rep-Encoding Single-Stranded DNA Sequences in Milk from Water Buffaloes (Bubalus arnee f. bubalis)
Source: Viruses. 2021 Jun 7;13(6):1088. doi: 10.3390/v13061088 (PMC8228113; doi:10.3390/v13061088)
Supplement: Supplementary file 1 [file viruses-13-01088-s001.zip › viruses-1227574-supplementary/Table S2.xlsx]

## Sheet: Tabelle1
Information on the primer-sets applied in the PCR-screening for the amplification of Genomoviridae family members. Primers highlighted in green are the only ones resulting in amplicons during screening PCR and subsequently in the generation of one full length sequence. Wobble bases are indicated according the universal code: R = A/G, Y = C/T, M = A/C, K = G/T, S = C/G, W = A/T, B = C/G/T, D = A/G…
Amplicon name	Primer-set*	Amplicon length in bp	For (F) Rev (R)	Sequence 5'-3'	Genus
G1A	G1F + G1R	414	G1F	TGGAGGTACTCAYCTCCAYGYTTT	Gemycircularvirus
			G1R	CCARCTSAGGTACCATTCCM
G2A	G2F + G2R	692	G2F	GAGCTSGGAAWKGTACCTGA
			G2R	CTACKCTRTATTGGCACGAAARAT
G5A	G5F + G5R	643	G5F	GGGATTTGGTCCATGAACTG
			G5R	GSGGAGTTWACCTCCACRAAAATACAAT
G6A	G6F + G5R	643	G6F	GGGATYTGGTRCATGASTTG
			G5R	GSGGAGTTWACCTCCACRAAAATACAAT
G8A	G8F + G8R	359	G8F	TCCATGGAGAGGCTACGACTAT
			G8R	CTGACGGACGTACCTATGAGTG
G12A	G12F + G11.2R	737	G12F	ACCCGAACATTRCRCCATGC	Gemygorvirus
			G11.2R	CACCCYTTGTAVGAAGGRAA
G13A	G13F + G13R	541	G13F	GATGGYGGAACTCATCTRCACG	Gemykibivirus
			G13R	TAGGGTTAGGGTTAGGGTTAGG
G14A	G14F + G13R	541	G14F	GATGGTGGGACGCATCTACATG
			G13R	TAGGGTTAGGGTTAGGGTTAGG
G17A	G17F + G17R	969	G17F	CGGRTTGGTCGAGAGCTACA	Gemykolovirus
			G17R	CTTGGATCCYTGTTGCAKRT
G18A	G18F + G18R	352	G18F	ACTGCGTTCGACTACTTTGGAG	Gemykrogvirus
			G18R	CACTCGGAGATCTCAGGATAGC
G19A	G19F + G19R	428	G19F	TATTCAGGCCTCTTCGCAGT	Gemykroznavirus
			G19R	GCCCGACAGTAAGAGACGAG
G20A	G20F + G20R	347	G20F	CTTGTTCAGAGAGCGGTTCC	Gemytondvirus
			G20R	GGGCCGTATTCTGAGACGTA
G21A	G21F + G21R	794	G21F	AGTCTCGCGAACTCCGTTTA	Gemyvongvirus
			G21R	AACACCTCCATCCACTCCTG
