# Supplementary material for: Circular Rep-Encoding Single-Stranded DNA Sequences in Milk from Water Buffaloes (Bubalus arnee f. bubalis)
Source: Viruses. 2021 Jun 7;13(6):1088. doi: 10.3390/v13061088 (PMC8228113; doi:10.3390/v13061088)
Supplement: Supplementary file 1 [file viruses-13-01088-s001.zip › viruses-1227574-supplementary/Table S3.xlsx]

## Sheet: Tabelle1
Information on the primer-sets applied in the inverse PCR for amplification of full-length DNA. * = this study
Amplicon name	Primer-set*	For (F) Rev (R)	Sequence 5'-3'	Annealing temperature	Target-DNA
S7A_RSL	S7A_RSLfor + S7A_RSLrev	S7A_RSLfor	CCAAAGAACACGGCTATAG	48 °C	Sphinx 2.36
		S7A_RSLrev	AAAATATGAATATGCGGATGC	48 °C
G_RSL1	G_RSLfor1 + G_RSLrev1	G_RSLfor1	AACATGGAGATGAGTACC	49°C	Gemycircularvirus
		G_RSLrev1	AGTTTCTCCGACTTGTAC	49°C
G_RSL_Rest	G_RSL_Rest_F + G_RSL_Rest_R	G_RSL_Rest_F	GATCATCTCCAAGAGACTC	53°C
		G_RSL_Rest_R	ATCAAGTGAGGAGGATACG	53°C
