# Supplementary material for: Circular Rep-Encoding Single-Stranded DNA Sequences in Milk from Water Buffaloes (Bubalus arnee f. bubalis)
Source: Viruses. 2021 Jun 7;13(6):1088. doi: 10.3390/v13061088 (PMC8228113; doi:10.3390/v13061088)
Supplement: Supplementary file 1 [file viruses-13-01088-s001.zip › viruses-1227574-supplementary/Table S4.xlsx]

## Sheet: Tabelle1
Summary of the BLASTn results for the individual isolates. Only the two best matching results according to the query coverage and the percentage of identity are listed. The last column indicates the number of missing (-) or additional (+) nucleotides in the novel sequences compared to the GeneBank hits. Background colours highlight the affiliation to the BMMF groups 1 to 3. bp = base pairs; nt = …
Isolate	Accession Number	Length in bp	Best Hit(s) in BlastSearch	Gene Bank Acc. No. of Hit	Length in bp	% Query Coverage	% ID	Δ nt to blast Hit
8BAMI.2522	MW828657	2522	Sphinx1.76-related DNA, replication competent episomal DNA HCBI6.252	LK931493.1	2522	100	99.6	0
			Sphinx1.76-related DNA, replication competent episomal DNA CMI1.252	LK931487.1	2523	100	99.22	-1
9BAMI.2522	MW828659	2522	Sphinx1.76-related DNA, replication competent episomal DNA HCBI6.252	LK931493.1	2522	100	99.68	0
			Sphinx1.76-related DNA, replication competent episomal DNA CMI1.252	LK931487.1	2523	100	99.34	-1
11BAMI.2092	MW828660	2092	BMMF1 DNA sequence, isolate C1MI.15M.2	LR215495.1	2041	72	77.2	51
			BMMF1 DNA sequence, isolate C1MI.3M.1	LR215499.1	1765	71	85.2	327
12BAMI.2092	MW828661	2092	BMMF1 DNA sequence, isolate C1MI.15M.2	LR215495.1	2041	72	77.2	51
			BMMF1 DNA sequence, isolate C1MI.3M.1	LR215499.1	1765	71	85.2	327
13BAMI.2092	MW828663	2092	BMMF1 DNA sequence, isolate C1MI.15M.2	LR215495.1	2041	72	77.22	51
			BMMF1 DNA sequence, isolate C1MI.3M.1	LR215499.1	1765	71	85.2	327
14BAMI.2522	MW828664	2522	Sphinx1.76-related DNA, replication competent episomal DNA HCBI6.252	LK931493.1	2522	100	99.44	0
			Sphinx1.76-related DNA, replication competent episomal DNA CMI1.252	LK931487.1	2523	100	99.1	-1
15BAMI.2522	MW828665	2522	Sphinx1.76-related DNA, replication competent episomal DNA HCBI6.252	LK931493.1	2522	100	99.72	0
			Sphinx1.76-related DNA, replication competent episomal DNA CMI1.252	LK931487.1	2523	100	99.43	-1
17BAMI.2522	MW828666	2522	Sphinx1.76-related DNA, replication competent episomal DNA HCBI6.252	LK931493.1	2522	100	99.64	0
			Sphinx1.76-related DNA, replication competent episomal DNA CMI1.252	LK931487.1	2523	100	99.34	-1
18BAMI.2184	MW828667	2184	Acinetobacter sp. WCHAc010034 plasmid p10_010034, complete sequence	CP032267.1	3470	100	98.54	-1286
			Sphinx1.76-related DNA, replication competent episomal DNA CMI2.214	LK931488.1	2148	75	97.15	36
21BAMI.2091	MW828668	2091	BMMF1 DNA sequence, isolate C1MI.3M.1	LR215499.1	1765	71	85.37	326
22BAMI.2522	MW828670	2522	Sphinx1.76-related DNA, replication competent episomal DNA CMI1.252	LK931487.1	2523	100	99.8	-1
			Sphinx1.76-related DNA, replication competent episomal DNA HCBI6.252	LK931493.1	2522	100	99.26	0
22BAMI.2521	MW828671	2521	Sphinx1.76-related DNA, replication competent episomal DNA HCBI6.252	LK931493.1	2522	100	99.64	-1
			Sphinx1.76-related DNA, replication competent episomal DNA CMI1.252	LK931487.1	2523	100	99.3	-2
24BAMI.2092	MW828672	2092	BMMF1 DNA sequence, isolate C1MI.15M.2	LR215495.1	2041	72	77.08	51
			BMMF1 DNA sequence, isolate C1MI.3M.1	LR215499.1	1765	71	85.28	327
25BAMI.1972	MW828673	1972	Sphinx1.76-related DNA, replication competent episomal DNA CMI2.214	LK931488.1	2148	84	82.46	-176
			Acinetobacter sp. WCHAc010034 plasmid p10_010034, complete sequence	CP032267.1	3470	84	83.16	-1498
45BAMI.2521	MW828675	2521	Sphinx1.76-related DNA, replication competent episomal DNA HCBI6.252	LK931493.1	2522	100	99.76	-1
			Sphinx1.76-related DNA, replication competent episomal DNA CMI1.252	LK931487.1	2523	100	99.43	-2
46BAMI.2522	MW828676	2522	Sphinx1.76-related DNA, replication competent episomal DNA HCBI6.252	LK931493.1	2522	100	99.68	0
			Sphinx1.76-related DNA, replication competent episomal DNA CMI1.252	LK931487.1	2523	100	99.34	-1
8BAMI.2351	MW828658	2351	BMMF2 DNA sequence, isolate C2MI.15B.12	LR215564.1	2362	100	95.4	-11
			BMMF2 DNA sequence, isolate C2MI.15B.3	LR215555.1	2362	100	95.4	-11
12BAMI.2349	MW828662	2349	BMMF2 DNA sequence, isolate C2MI.15B.3	LR215555.1	2362	100	92.63	-13
			BMMF2 DNA sequence, isolate C2MI.15B.4	LR215556.1	2362	100	92.5	-13
21BAMI.2076	MW828669	2076	BMMF2 DNA sequence, isolate C2MI.9A.1	LR215538.1	2405	92	93.13	-327
			BMMF2 DNA sequence, isolate C2MI.1A.1	LR215583.1	2293	91	93.89	-215
44BAMI.2371	MW828674	2371	BMMF2 DNA sequence, isolate C2MI.4B.3	LR215591.1	2661	78	84.3	-290
			BMMF2 DNA sequence, isolate C2MI.4A.2	LR215590.1	2661	78	84.13	-290
11BAMI.2199	MW828677	2199	Giant panda associated gemycircularvirus strain gpge010, complete genome	MF327567.1	2216	52	92.76	-17
			Blackfly genomovirus 4 isolate SF02_836, complete genome	MK433236.1	2181	55	80.19	18
