# Supplementary material for: Circular Rep-Encoding Single-Stranded DNA Sequences in Milk from Water Buffaloes (Bubalus arnee f. bubalis)
Source: Viruses. 2021 Jun 7;13(6):1088. doi: 10.3390/v13061088 (PMC8228113; doi:10.3390/v13061088)
Supplement: Supplementary file 1 [file viruses-13-01088-s001.zip › viruses-1227574-supplementary/Table S5.xlsx]

## Sheet: Tabelle1
Summary of the BLASTp results of the in silico generated Reps. Only the two best matching results according to the query coverage and the percentage of identity are listed. The last column indicates the number of missing (-) or additional (+) amino acids in the novel proteins compared to the GeneBank hits. Background colours highlight the affiliation to the BMMF groups 1 to 3. Isolates with overl…
Isolate	Start codon	Length in aa	Best Hit(s) in BlastSearch	Gene Bank Acc. No. of Hit	Length in aa	% Query Coverage	% ID	Δ aa to blast Hit
8BAMI.2522	ATG	326	replication protein [Sphinx1.76-related DNA]	CDS63400.1	326	100	99.69	0
			replication protein [Sphinx1.76-related DNA]	CDS63392.1	316	93	98.36	10
9BAMI.2522	ATG	326	replication protein [Sphinx1.76-related DNA]	CDS63400.1	326	100	99.08	0
			replication protein [Sphinx1.76-related DNA]	CDS63392.1	316	93	98.03	10
11BAMI.2092	ATG	327	unnamed protein product [Brugia timori]	VDO15958.1	318	96	85.67	9
			MULTISPECIES: replication initiation protein [Acinetobacter]	WP_087739066.1	318	96	85.67	9
12BAMI.2092	ATG	327	unnamed protein product [Brugia timori]	VDO15958.1	318	96	85.13	9
			MULTISPECIES: replication initiation protein [Acinetobacter]	WP_087739066.1	318	96	85.13	9
13BAMI.2092	ATG	327	unnamed protein product [Brugia timori]	VDO15958.1	318	96	85.13	9
			MULTISPECIES: replication initiation protein [Acinetobacter]	WP_087739066.1	318	96	85.13	9
14BAMI.2522	ATG	326	replication protein [Sphinx1.76-related DNA]	CDS63400.1	326	100	99.69	0
			replication protein [Sphinx1.76-related DNA]	CDS63392.1	316	93	98.36	10
15BAMI.2522	ATG	326	replication protein [Sphinx1.76-related DNA]	CDS63400.1	326	100	100	0
			replication protein [Sphinx1.76-related DNA]	CDS63392.1	316	93	98.68	10
17BAMI.2522	ATG	326	replication protein [Sphinx1.76-related DNA]	CDS63400.1	326	100	100	0
			replication protein [Sphinx1.76-related DNA]	CDS63392.1	316	93	98.68	10
18BAMI.2184	ATG	197	MULTISPECIES: replication initiation protein [Acinetobacter]	WP_120385393.1	324	100	94.42	-127
			replication initiation protein [Acinetobacter ursingii]	WP_151825680.1	324	100	94.42	-127
21BAMI.2091	ATG	316	MULTISPECIES: replication initiation protein [Acinetobacter]	WP_087739066.1	318	100	85.13	-2
			unnamed protein product [Brugia timori]	VDO15958.1	318	100	85.13	-2
22BAMI.2522	ATG	326	replication protein [Sphinx1.76-related DNA]	CDS63400.1	326	100	99.39	0
			replication protein [Sphinx1.76-related DNA]	CDS63392.1	316	93	98.03	10
22BAMI.2521	ATG	326	replication protein [Sphinx1.76-related DNA]	CDS63400.1	326	100	99.39	0
			replication protein [Sphinx1.76-related DNA]	CDS63392.1	316	93	98.03	10
24BAMI.2092	ATG	327	unnamed protein product [Brugia timori]	VDO15958.1	318	96	84.81	9
			MULTISPECIES: replication initiation protein [Acinetobacter]	WP_087739066.1	318	96	84.81	9
25BAMI.1972	ATG	334	replication initiation protein [Acinetobacter junii]	WP_129264380.1	324	96	87.04	10
			RepB family plasmid replication initiator protein [Acinetobacter sp. YH16058]	WP_179991797.1	324	96	87.35	10
45BAMI.2521	ATG	326	replication protein [Sphinx1.76-related DNA]	CDS63400.1	326	100	99.69	0
			replication protein [Sphinx1.76-related DNA]	CDS63392.1	316	93	98.36	10
46BAMI.2522	ATG	326	replication protein [Sphinx1.76-related DNA]	CDS63400.1	326	100	99.69	0
			replication protein [Sphinx1.76-related DNA]	CDS63392.1	316	93	98.68	10
8BAMI.2351.RepI	TTG	341	replication protein [BMMF2 DNA sequence]	VEV85780.1	278	63	99.08	63
			replication protein [BMMF2 DNA sequence]	VEV85785.1	341	92	98.09	0
8BAMI.2351.RepII	ATG	231	replication protein [BMMF2 DNA sequence]	VEV85786.1	307	100	98.7	-76
			replication protein [BMMF2 DNA sequence]	VEV85785.1	341	100	98.7	-110
12BAMI.2349.RepI	TTG	238	protein rep [Acinetobacter cumulans]	WP_121595097.1	341	97	90.09	-103
			protein rep [Acinetobacter sp. YH01009]	WP_180190657.1	344	97	90.09	-106
12BAMI.2349.RepII	ATG	128	replication protein [BMMF2 DNA sequence]	VEV85781.1	244	95	100	-116
			replication protein [BMMF2 DNA sequence]	VEV85780.1	278	95	100	-150
21BAMI.2076	ATG	365	protein rep [Acinetobacter sp. YH01006]	WP_180191664.1	346	92	96.45	19
			protein rep [Acinetobacter sp. YH01024]	WP_180174131.1	349	92	85.25	16
44BAMI.2371	TTG	434	protein rep [Acinetobacter baumannii]	MBE2397913.1	293	67	97.27	141
			replication protein [BMMF2 DNA sequence]	VEV85558.1	434	93	95.06	0
11BAMI.2199	ATG	234	putative ORF3 protein [Giant panda associated gemycircularvirus]	ASH99165.1	201	40	93.68	33
			replication-associated protein [Giant panda associated gemycircularvirus]	ASH99166.1	277	83	91.79	-43
