# Supplementary material for: Circular Rep-Encoding Single-Stranded DNA Sequences in Milk from Water Buffaloes (Bubalus arnee f. bubalis)
Source: Viruses. 2021 Jun 7;13(6):1088. doi: 10.3390/v13061088 (PMC8228113; doi:10.3390/v13061088)
Supplement: Supplementary file 1 [file viruses-13-01088-s001.zip › viruses-1227574-supplementary/Table S6.xlsx]

## Sheet: Tabelle1
Summary of the BLASTp results of the in silico generated additional proteins. At most the two best matching results according to the query coverage and the percentage of identity are listed. The last column indicates the number of missing (-) or additional (+) amino acids in the novel proteins compared to the GeneBank hits. Background colours highlight the affiliation to the BMMF groups 1 to 3. a…
Isolate	Start codon	Length in aa	Best Hit(s) in BlastSearch	Gene Bank Acc. No. of Hit	Length in aa	% Query Coverage	% ID	Δ aa to blast Hit
8BAMI.2522	ATG	219	uncharacterized protein [Sphinx1.76-related DNA]	CDS63393.1	219	100	100	0
9BAMI.2522	ATG	219	uncharacterized protein [Sphinx1.76-related DNA]	CDS63393.1	219	100	100	0
11BAMI.2092	TTG	101	hypothetical protein [Acinetobacter sp. ANC 3813]	WP_086212311.1	102	94	69.47	-1
			hypothetical protein [Acinetobacter guerrae]	WP_151979748.1	98	94	64.21	3
12BAMI.2092			n. d.
13BAMI.2092	TTG	106	hypothetical protein [Acinetobacter sp. ANC 3813]	WP_086212311.1	102	95	68.32	4
			hypothetical protein [Acinetobacter guerrae]	WP_151979748.1	98	94	64	8
14BAMI.2522	ATG	219	uncharacterized protein [Sphinx1.76-related DNA]	CDS63393.1	219	100	99.54	0
			MULTISPECIES: hypothetical protein [unclassified Psychrobacter]	WP_025643765.1	221	100	69.41	-2
15BAMI.2522	ATG	219	uncharacterized protein [Sphinx1.76-related DNA]	CDS63393.1	219	100	99.54	0
			uncharacterized protein [Sphinx1.76-related DNA]	CDS63403.1	115	52	99.13	104
17BAMI.2522	ATG	219	uncharacterized protein [Sphinx1.76-related DNA]	CDS63393.1	219	100	99.54	0
			uncharacterized protein [Sphinx1.76-related DNA]	CDS63403.1	115	52	99.13	104
18BAMI.2184	ATG	149	MULTISPECIES: PH domain-containing protein [Acinetobacter]	WP_086231555.1	149	100	100	0
			PH domain-containing protein [Acinetobacter sp. WCHAc010034]	WP_068913323.1	135	90	99.26	14
21BAMI.2091	TTG	106	hypothetical protein [Acinetobacter sp. ANC 3813]	WP_086212311.1	102	95	68.32	4
			hypothetical protein [Acinetobacter guerrae]	WP_151979748.1	98	93	63.64	8
22BAMI.2522	ATG	219	uncharacterized protein [Sphinx1.76-related DNA]	CDS63393.1	219	100	100	0
			uncharacterized protein [Sphinx1.76-related DNA]	CDS63403.1	115	52	100	104
22BAMI.2521	ATG	206	uncharacterized protein [Sphinx1.76-related DNA]	CDS63393.1	219	100	100	-13
			uncharacterized protein [Sphinx1.76-related DNA]	CDS63403.1	115	49	100	91
24BAMI.2091	TTG	106	hypothetical protein [Acinetobacter sp. ANC 3813]	WP_086212311.1	102	95	68.32	4
			hypothetical protein [Acinetobacter guerrae]	WP_151979748.1	98	94	63	8
25BAMI.1972			n. d.
45BAMI.2521	ATG	219	uncharacterized protein [Sphinx1.76-related DNA]	CDS63393.1	219	100	100	0
			uncharacterized protein [Sphinx1.76-related DNA]	CDS63403.1	115	52	100	104
46BAMI.2522	ATG	219	uncharacterized protein [Sphinx1.76-related DNA]	CDS63393.1	219	100	99.54	0
			uncharacterized protein [Sphinx1.76-related DNA]	CDS63403.1	115	52	99.13	104
8BAMI.2351.ORF2	ATG	131	uncharacterized protein [BMMF2 DNA sequence]	VEV85783.1	138	100	100	-7
			uncharacterized protein [BMMF2 DNA sequence]	VEV85627.1	138	100	100	-7
8BAMI.2351.ORF3	TTG	97	uncharacterized protein [BMMF2 DNA sequence]	VEV85789.1	97	100	100	0
			uncharacterized protein [BMMF2 DNA sequence]	VEV85660.1	97	98	100	0
12BAMI.2349	ATG	131	uncharacterized protein [BMMF2 DNA sequence]	VEV85783.1	138	100	100	-7
			uncharacterized protein [BMMF2 DNA sequence]	VEV85627.1	138	100	100	-7
21BAMI.2076	ATG	98	hypothetical protein [Acinetobacter schindleri]	WP_108619725.1	98	100	100	0
			hypothetical protein [Acinetobacter baumannii]	WP_198064358.1	98	100	98.98	0
44BAMI.2371	ATG	97	uncharacterized protein [BMMF2 DNA sequence]	VEV85561.1	99	100	98.97	-2
			uncharacterized protein [BMMF2 DNA sequence]	VEV85557.1	99	100	98.97	-2
11BAMI.2199.ORF3	TTG	214	putative ORF3 protein [Giant panda associated gemycircularvirus]	ASH99165.1	201	40	93.68	13
			replication-associated protein [Giant panda associated gemycircularvirus]	ASH99166.1	277	83	91.79	-63
11BAMI.2199.ORF4	TTG	131	PspC domain-containing protein [Streptomyces albidochromogenes]	WP_138901707.1	449	15	60	-318
			PspC domain-containing protein [Streptomyces chryseus]	WP_138906643.1	449	15	60	-318
